# Supplementary material for: Magnitude and factors associated with sexual re-victimization among adolescent girls and young women in Kinshasa, Democratic Republic of the Congo: a retrospective multicenter study
Source: Reprod Health. 2023 Dec 6;20:179. doi: 10.1186/s12978-023-01710-z (PMC10698964; doi:10.1186/s12978-023-01710-z)
Supplement: Supplementary file 1 — Additional file 1. Dataset S1. [file 12978_2023_1710_MOESM1_ESM.txt]

Year	Revictimization	Communes	Residence	Age	Education	MaritalStatus	FamilyStructure	SexuallyActive	Place_Occurence	Type	Drug
2015	No	Mont-Ngafula	Rural	16	Secondary completed	Single	Single-parent family	No	Abusers home	Acquaintance	No
2015	No	Mont-Ngafula	Rural	15	Secondary completed	Single	Single-parent family	No	Other	Acquaintance	No
2015	No	Kasa-Vubu	Urban	15	Secondary completed	Single	Single-parent family	No	Abusers home	Acquaintance	No
2015	No	Ngaliema	Urban	16	Secondary completed	Single	Single-parent family	No	Other	Acquaintance	No
2015	No	Kisenso	Peri-urban	15	Secondary completed	Single	Two-parent family	No	Abusers home	Stranger	No
2015	No	Kinshasa	Urban	13	Secondary completed	Single	Two-parent family	No	Survivors home	Intimate partner	No
2015	Yes	Kinshasa	Urban	15	Secondary completed	Single	Two-parent family	No	Abusers home	Acquaintance	No
2015	No	Kalamu	Urban	15	Secondary completed	Single	Single-parent family	No	Other	Acquaintance	No
2015	No	Ngaliema	Urban	13	Secondary completed	Single	Two-parent family	No	Other	Stranger	No
2015	No	Lemba	Peri-urban	16	Secondary completed	Single	Single-parent family	No	Survivors home	Stranger	No
2015	No	Selembao	Peri-urban	15	Secondary completed	Single	Single-parent family	No	Other	House neighbor	No
2015	No	Ngaliema	Urban	12	Primary completed	Single	Single-parent family	No	Survivors home	Stranger	No
2015	No	Ndjili	Urban	14	Secondary completed	Single	Single-parent family	Yes	Survivors home	Acquaintance	No
2015	No	Barumbu	Urban	14	Secondary completed	Single	Single-parent family	Yes	Other	Stranger	No
2015	Yes	Ndjili	Urban	14	Primary completed	Single	Single-parent family	Yes	Abusers home	Acquaintance	No
2015	No	Nsele	Rural	16	Secondary completed	Single	Other	Yes	Other	Stranger	No
2015	No	Kasa-Vubu	Urban	16	Secondary completed	Single	Single-parent family	No	Other	Stranger	No
2015	No	Ngiri Ngiri	Urban	16	Secondary completed	Single	Single-parent family	Yes	Survivors home	Intimate partner	No
2015	No	Kinshasa	Urban	14	Secondary completed	Single	Single-parent family	No	Abusers home	Acquaintance	No
2015	No	Lemba	Peri-urban	15	Secondary completed	Single	Single-parent family	No	Abusers home	Stranger	No
2015	Yes	Masina	Rural	12	Secondary completed	Single	Single-parent family	Yes	Abusers home	Stranger	No
2015	Yes	Lemba	Peri-urban	16	Secondary completed	Married	Other	Yes	Survivors home	Family member	Yes
2015	No	Maluku	Rural	14	Secondary completed	Married	Other	No	Abusers home	Stranger	Yes
2015	No	Bandalungwa	Urban	13	Secondary completed	Single	Other	No	Other	Stranger	No
2015	No	Bandalungwa	Urban	13	Secondary completed	Single	Other	No	Abusers home	Stranger	No
2015	No	Kalamu	Urban	11	Secondary completed	Single	Other	No	Abusers home	Stranger	No
2015	No	Nsele	Rural	15	Secondary completed	Single	Single-parent family	No	Survivors home	Family member	No
2015	Yes	Kasa-Vubu	Urban	17	Primary completed	Single	Single-parent family	Yes	Other	Family member	No
2015	No	Nsele	Rural	13	Secondary completed	Married	Other	No	Abusers home	Family member	No
2015	No	Limete	Urban	14	Secondary completed	Single	Other	No	Abusers home	Intimate partner	No
2015	No	Kalamu	Urban	10	Secondary completed	Married	Single-parent family	No	Abusers home	Acquaintance	Yes
2015	No	Nsele	Rural	14	Secondary completed	Single	Two-parent family	No	Other	Acquaintance	No
2015	No	Mont-Ngafula	Rural	10	Secondary completed	Single	Two-parent family	No	Other	Intimate partner	No
2015	Yes	Ngiri Ngiri	Urban	13	Secondary completed	Single	Two-parent family	Yes	Other	Intimate partner	No
2015	Yes	Nsele	Rural	13	Secondary completed	Single	Single-parent family	Yes	Abusers home	Stranger	No
2015	No	Kasa-Vubu	Urban	17	Secondary completed	Married	Other	No	Abusers home	Intimate partner	Yes
2015	No	Ngaliema	Urban	10	Primary completed	Single	Single-parent family	No	Other	Stranger	No
2015	Yes	Kasa-Vubu	Urban	16	Secondary completed	Single	Single-parent family	Yes	Other	Acquaintance	No
2015	No	Ngaliema	Urban	14	Primary completed	Single	Other	No	Other	Intimate partner	No
2015	No	Kimbanseke	Rural	14	Primary completed	Single	Single-parent family	No	Survivors home	House neighbor	No
2015	No	Ngaliema	Urban	16	Secondary completed	Single	Single-parent family	No	Abusers home	House neighbor	No
2015	No	Selembao	Peri-urban	15	Primary completed	Single	Single-parent family	No	Abusers home	Acquaintance	No
2015	No	Gombe	Urban	11	Secondary completed	Single	Single-parent family	Yes	Abusers home	Acquaintance	No
2015	No	Lemba	Peri-urban	17	Primary completed	Single	Other	No	Abusers home	Acquaintance	Yes
2015	No	Ngaliema	Urban	15	Tertiary completed	Married	Other	Yes	Survivors home	Acquaintance	No
2015	No	Gombe	Urban	13	Secondary completed	Married	Two-parent family	No	Abusers home	Stranger	No
2015	No	Lingwala	Urban	16	Secondary completed	Married	Single-parent family	No	Abusers home	Acquaintance	No
2015	No	Bandalungwa	Urban	16	Secondary completed	Single	Single-parent family	No	Other	Stranger	No
2015	No	Masina	Rural	16	Secondary completed	Single	Two-parent family	No	Abusers home	Stranger	No
2015	No	Nsele	Rural	14	Secondary completed	Single	Two-parent family	No	Abusers home	Stranger	No
2015	No	Gombe	Urban	14	Secondary completed	Single	Single-parent family	No	Other	Intimate partner	No
2015	No	Limete	Urban	17	Secondary completed	Single	Other	No	Abusers home	Intimate partner	No
2015	Yes	Lingwala	Urban	13	Secondary completed	Single	Single-parent family	Yes	Abusers home	Stranger	No
2015	No	Kalamu	Urban	13	Primary completed	Single	Single-parent family	No	Abusers home	Stranger	No
2015	No	Limete	Urban	16	Secondary completed	Single	Single-parent family	No	Other	Stranger	Yes
2015	No	Matete	Urban	13	Secondary completed	Single	Two-parent family	No	Other	Acquaintance	No
2015	No	Kasa-Vubu	Urban	16	Secondary completed	Single	Two-parent family	Yes	Other	Stranger	No
2016	Yes	Ndjili	Urban	17	Secondary completed	Single	Single-parent family	No	Other	Acquaintance	No
2016	No	Kimbanseke	Rural	14	Primary completed	Single	Single-parent family	No	Abusers home	Stranger	No
2016	Yes	Ndjili	Urban	12	Secondary completed	Single	Single-parent family	No	Other	House neighbor	Yes
2016	Yes	Kimbanseke	Rural	14	Secondary completed	Single	Single-parent family	No	Other	Acquaintance	No
2016	Yes	Ndjili	Urban	16	Secondary completed	Single	Single-parent family	No	Other	Intimate partner	Yes
2016	No	Masina	Rural	13	No formal education	Single	Single-parent family	No	Abusers home	Acquaintance	No
2016	Yes	Ndjili	Urban	17	Primary completed	Single	Single-parent family	No	Abusers home	Acquaintance	No
2016	Yes	Kimbanseke	Rural	10	Secondary completed	Single	Single-parent family	No	Abusers home	Intimate partner	No
2016	Yes	Masina	Rural	14	Secondary completed	Single	Single-parent family	No	Abusers home	Acquaintance	No
2016	No	Selembao	Peri-urban	16	Primary completed	Single	Two-parent family	Yes	Abusers home	Stranger	No
2016	No	Kimbanseke	Rural	11	Primary completed	Single	Two-parent family	No	Abusers home	House neighbor	No
2016	Yes	Masina	Rural	17	Primary completed	Single	Single-parent family	Yes	Other	Stranger	No
2016	No	Masina	Rural	13	No formal education	Single	Single-parent family	No	Abusers home	House neighbor	No
2016	Yes	Matete	Urban	15	Secondary completed	Married	Single-parent family	Yes	Other	Stranger	No
2016	No	Kimbanseke	Rural	15	Secondary completed	Single	Single-parent family	No	Abusers home	Acquaintance	No
2016	No	Ndjili	Urban	16	Secondary completed	Single	Two-parent family	No	Abusers home	House neighbor	Yes
2016	No	Selembao	Peri-urban	16	Secondary completed	Single	Two-parent family	No	Other	House neighbor	No
2016	No	Ndjili	Urban	12	Secondary completed	Single	Two-parent family	No	Other	Acquaintance	No
2016	No	Makala	Peri-urban	10	Primary completed	Single	Two-parent family	No	Survivors home	Stranger	No
2016	Yes	Masina	Rural	15	Secondary completed	Single	Single-parent family	Yes	Other	House neighbor	No
2016	No	Kimbanseke	Rural	11	Primary completed	Single	Other	No	Survivors home	Stranger	No
2016	No	Masina	Rural	14	Secondary completed	Single	Two-parent family	No	Other	Intimate partner	No
2016	No	Ngiri Ngiri	Urban	12	Secondary completed	Single	Single-parent family	No	Abusers home	Family member	No
2016	No	Nsele	Rural	17	Primary completed	Single	Single-parent family	No	Other	Acquaintance	No
2016	No	Kimbanseke	Rural	15	Secondary completed	Single	Other	No	Other	House neighbor	No
2016	Yes	Kimbanseke	Rural	11	Secondary completed	Single	Other	No	Survivors home	Family member	No
2016	No	Ndjili	Urban	16	Primary completed	Single	Other	No	Abusers home	Acquaintance	No
2016	Yes	Kimbanseke	Rural	13	Secondary completed	Single	Two-parent family	Yes	Other	House neighbor	Yes
2016	No	Kimbanseke	Rural	14	Secondary completed	Single	Two-parent family	No	Abusers home	Intimate partner	No
2016	No	Kimbanseke	Rural	12	Secondary completed	Single	Other	No	Abusers home	House neighbor	No
2016	Yes	Masina	Rural	15	Secondary completed	Single	Other	Yes	Other	Intimate partner	No
2016	Yes	Masina	Rural	17	No formal education	Single	Single-parent family	Yes	Abusers home	Intimate partner	Yes
2016	No	Nsele	Rural	13	Primary completed	Single	Single-parent family	No	Abusers home	Stranger	No
2016	No	Nsele	Rural	13	Secondary completed	Single	Single-parent family	No	Abusers home	Intimate partner	No
2016	No	Masina	Rural	13	Tertiary completed	Single	Other	Yes	Abusers home	Stranger	No
2016	No	Kimbanseke	Rural	17	Primary completed	Single	Two-parent family	No	Other	House neighbor	No
2016	No	Makala	Peri-urban	14	Secondary completed	Single	Other	No	Survivors home	Family member	No
2016	No	Kimbanseke	Rural	17	Secondary completed	Single	Single-parent family	No	Abusers home	Acquaintance	No
2016	No	Limete	Urban	12	Secondary completed	Single	Single-parent family	No	Survivors home	Acquaintance	No
2016	No	Kimbanseke	Rural	13	Secondary completed	Single	Other	No	Other	Intimate partner	No
2016	No	Masina	Rural	13	Secondary completed	Single	Single-parent family	Yes	Other	House neighbor	No
2016	No	Masina	Rural	14	Secondary completed	Single	Single-parent family	No	Abusers home	Intimate partner	No
2016	No	Ndjili	Urban	12	Secondary completed	Single	Single-parent family	No	Abusers home	Intimate partner	No
2016	No	Kimbanseke	Rural	16	Secondary completed	Single	Single-parent family	No	Abusers home	House neighbor	No
2016	No	Kimbanseke	Rural	12	Secondary completed	Single	Single-parent family	No	Other	Intimate partner	Yes
2016	No	Selembao	Peri-urban	10	Primary completed	Single	Other	No	Abusers home	Stranger	No
2016	No	Nsele	Rural	15	Primary completed	Single	Single-parent family	No	Other	Stranger	Yes
2016	No	Masina	Rural	16	Primary completed	Single	Two-parent family	No	Abusers home	House neighbor	Yes
2016	Yes	Kimbanseke	Rural	17	Primary completed	Single	Two-parent family	No	Abusers home	Intimate partner	Yes
2016	No	Nsele	Rural	16	Secondary completed	Single	Two-parent family	No	Other	House neighbor	No
2016	No	Gombe	Urban	13	Primary completed	Single	Two-parent family	No	Other	House neighbor	No
2016	No	Masina	Rural	15	Primary completed	Single	Two-parent family	No	Abusers home	House neighbor	No
2016	No	Ndjili	Urban	10	No formal education	Single	Two-parent family	No	Other	Intimate partner	No
2016	Yes	Kimbanseke	Rural	14	Secondary completed	Single	Single-parent family	Yes	Other	Acquaintance	No
2016	No	Selembao	Peri-urban	15	Primary completed	Single	Single-parent family	No	Abusers home	Stranger	No
2016	No	Masina	Rural	15	Primary completed	Single	Two-parent family	No	Abusers home	Intimate partner	No
2016	No	Ndjili	Urban	14	Primary completed	Single	Single-parent family	No	Other	Stranger	No
2016	No	Masina	Rural	13	Secondary completed	Single	Single-parent family	No	Abusers home	Acquaintance	No
2016	No	Masina	Rural	14	Primary completed	Single	Single-parent family	No	Abusers home	Acquaintance	No
2016	No	Selembao	Peri-urban	15	Primary completed	Single	Single-parent family	No	Abusers home	Stranger	No
2016	No	Nsele	Rural	17	Primary completed	Single	Single-parent family	No	Other	House neighbor	No
2016	No	Kimbanseke	Rural	17	Primary completed	Single	Single-parent family	No	Other	Acquaintance	No
2017	No	Nsele	Rural	15	Primary completed	Single	Single-parent family	No	Other	House neighbor	No
2017	Yes	Limete	Urban	15	Secondary completed	Single	Single-parent family	No	Other	Family member	No
2017	No	Lingwala	Urban	15	Primary completed	Single	Two-parent family	No	Other	Acquaintance	No
2017	Yes	Bandalungwa	Urban	15	Primary completed	Single	Other	No	Other	Family member	No
2017	Yes	Kinshasa	Urban	14	Primary completed	Single	Single-parent family	No	Other	Family member	No
2017	No	Lingwala	Urban	15	Secondary completed	Single	Other	No	Other	Family member	No
2017	No	Limete	Urban	15	Secondary completed	Single	Other	No	Other	Stranger	No
2017	No	Kinshasa	Urban	17	Secondary completed	Single	Single-parent family	No	Other	Acquaintance	No
2017	No	Ngaliema	Urban	10	Secondary completed	Single	Two-parent family	No	Other	Acquaintance	No
2017	No	Barumbu	Urban	13	Secondary completed	Single	Other	No	Other	Intimate partner	No
2017	No	Ngaba	Urban	15	Primary completed	Single	Single-parent family	No	Other	Acquaintance	No
2017	No	Lingwala	Urban	17	Secondary completed	Single	Single-parent family	No	Abusers home	House neighbor	No
2017	No	Ngaliema	Urban	23	Secondary completed	Single	Two-parent family	No	Abusers home	Family member	No
2017	No	Kalamu	Urban	16	Secondary completed	Single	Single-parent family	No	Other	House neighbor	Yes
2017	No	Lingwala	Urban	10	Secondary completed	Single	Single-parent family	No	Abusers home	Acquaintance	No
2017	No	Mont-Ngafula	Rural	16	Primary completed	Single	Single-parent family	No	Abusers home	Family member	No
2017	Yes	Mont-Ngafula	Rural	17	Secondary completed	Single	Two-parent family	No	Other	Intimate partner	No
2017	No	Gombe	Urban	15	Secondary completed	Single	Other	No	Other	Family member	No
2017	No	Limete	Urban	14	Secondary completed	Married	Single-parent family	No	Abusers home	Acquaintance	Yes
2017	No	Ngaliema	Urban	15	Secondary completed	Married	Single-parent family	No	Other	Acquaintance	Yes
2017	Yes	Bumbu	Urban	16	Secondary completed	Single	Single-parent family	No	Abusers home	Acquaintance	No
2018	Yes	Ngaliema	Urban	11	Secondary completed	Single	Single-parent family	No	Other	Intimate partner	No
2018	Yes	Lingwala	Urban	17	Secondary completed	Single	Single-parent family	No	Abusers home	Intimate partner	No
2018	Yes	Kinshasa	Urban	15	Secondary completed	Single	Other	No	Abusers home	Intimate partner	No
2018	No	Lingwala	Urban	16	Secondary completed	Single	Single-parent family	No	Other	Stranger	No
2018	Yes	Lingwala	Urban	14	Secondary completed	Single	Single-parent family	No	Other	Intimate partner	No
2018	No	Lingwala	Urban	14	Secondary completed	Single	Single-parent family	No	Other	Stranger	No
2018	No	Kinshasa	Urban	10	Secondary completed	Single	Single-parent family	No	Other	House neighbor	No
2018	No	Kinshasa	Urban	16	Secondary completed	Single	Single-parent family	No	Other	Acquaintance	No
2018	No	Kimbanseke	Rural	15	Primary completed	Single	Single-parent family	No	Abusers home	House neighbor	No
2018	Yes	Gombe	Urban	16	Primary completed	Single	Single-parent family	No	Abusers home	Acquaintance	No
2018	Yes	Ngaliema	Urban	12	Secondary completed	Single	Single-parent family	No	Abusers home	Intimate partner	Yes
2018	Yes	Lingwala	Urban	16	Secondary completed	Single	Single-parent family	No	Other	Stranger	No
2018	No	Kimbanseke	Rural	10	Secondary completed	Single	Two-parent family	No	Other	Intimate partner	No
2018	Yes	Bumbu	Urban	15	Secondary completed	Single	Single-parent family	No	Other	House neighbor	Yes
2018	No	Kinshasa	Urban	15	Primary completed	Single	Single-parent family	No	Abusers home	House neighbor	No
2018	Yes	Kasa-Vubu	Urban	10	Secondary completed	Single	Single-parent family	No	Abusers home	House neighbor	No
2018	No	Lemba	Peri-urban	12	Secondary completed	Single	Single-parent family	No	Abusers home	Intimate partner	No
2018	Yes	Kisenso	Peri-urban	16	Secondary completed	Single	Two-parent family	No	Abusers home	House neighbor	No
2018	No	Kisenso	Peri-urban	11	Primary completed	Single	Two-parent family	No	Abusers home	Acquaintance	No
2018	No	Matete	Urban	15	Secondary completed	Single	Two-parent family	No	Abusers home	Acquaintance	No
2018	Yes	Limete	Urban	16	Secondary completed	Single	Other	No	Abusers home	Intimate partner	No
2018	No	Matete	Urban	16	Primary completed	Single	Single-parent family	Yes	Other	House neighbor	No
2018	No	Kalamu	Urban	17	Secondary completed	Single	Other	No	Other	Intimate partner	Yes
2018	Yes	Lemba	Peri-urban	14	Secondary completed	Single	Other	Yes	Other	Intimate partner	No
2019	Yes	Kalamu	Urban	14	Secondary completed	Single	Single-parent family	Yes	Other	Intimate partner	No
2019	No	Lingwala	Urban	17	Primary completed	Single	Single-parent family	No	Abusers home	Stranger	No
2019	No	Barumbu	Urban	14	Primary completed	Single	Single-parent family	No	Abusers home	Acquaintance	No
2019	No	Mont-Ngafula	Rural	15	Primary completed	Single	Single-parent family	No	Other	Stranger	No
2019	Yes	Ngaliema	Urban	16	Secondary completed	Single	Single-parent family	Yes	Abusers home	Acquaintance	No
2019	Yes	Selembao	Peri-urban	16	Secondary completed	Single	Other	Yes	Other	Family member	No
2019	Yes	Ngaba	Urban	16	Secondary completed	Single	Other	Yes	Abusers home	House neighbor	No
2019	Yes	Ngaliema	Urban	16	Primary completed	Single	Single-parent family	Yes	Abusers home	Acquaintance	No
2019	No	Limete	Urban	15	Secondary completed	Single	Single-parent family	No	Abusers home	Stranger	Yes
2019	No	Nsele	Rural	15	Secondary completed	Single	Single-parent family	No	Abusers home	Stranger	No
2019	No	Kinshasa	Urban	17	Secondary completed	Single	Other	No	Other	Intimate partner	Yes
2019	No	Limete	Urban	13	Primary completed	Single	Single-parent family	No	Abusers home	Family member	No
2019	No	Ngaliema	Urban	13	Secondary completed	Single	Single-parent family	No	Abusers home	Acquaintance	No
2019	No	Limete	Urban	12	No formal education	Single	Single-parent family	No	Other	Intimate partner	No
2019	No	Barumbu	Urban	14	Primary completed	Single	Single-parent family	No	Other	Acquaintance	No
2019	Yes	Mont-Ngafula	Rural	14	Primary completed	Single	Single-parent family	Yes	Abusers home	Stranger	No
2019	No	Ngaliema	Urban	13	Secondary completed	Single	Two-parent family	No	Abusers home	Acquaintance	No
2019	No	Barumbu	Urban	14	Primary completed	Single	Other	No	Other	Acquaintance	No
2019	No	Kinshasa	Urban	14	Secondary completed	Single	Single-parent family	No	Abusers home	Intimate partner	No
2019	No	Nsele	Rural	12	Secondary completed	Single	Other	Yes	Other	Intimate partner	No
2019	No	Nsele	Rural	13	Secondary completed	Single	Other	No	Other	Family member	No
2020	Yes	Ngaliema	Urban	17	Secondary completed	Single	Single-parent family	Yes	Abusers home	Family member	No
2019	No	Ngaba	Urban	15	Secondary completed	Single	Two-parent family	No	Other	Acquaintance	No
2019	Yes	Limete	Urban	16	Secondary completed	Single	Two-parent family	Yes	Abusers home	Family member	No
2019	Yes	Barumbu	Urban	13	Secondary completed	Single	Two-parent family	Yes	Abusers home	Acquaintance	Yes
2019	No	Limete	Urban	17	Primary completed	Single	Two-parent family	No	Abusers home	Intimate partner	Yes
2019	No	Lingwala	Urban	15	Secondary completed	Single	Single-parent family	No	Other	Acquaintance	No
2019	Yes	Ngaliema	Urban	15	Secondary completed	Single	Single-parent family	Yes	Abusers home	Acquaintance	No
2019	No	Kalamu	Urban	12	Secondary completed	Single	Other	No	Abusers home	House neighbor	No
2019	Yes	Kasa-Vubu	Urban	14	Primary completed	Single	Single-parent family	Yes	Abusers home	Acquaintance	No
2019	No	Kimbanseke	Rural	17	Secondary completed	Single	Single-parent family	No	Abusers home	Stranger	Yes
2019	Yes	Limete	Urban	15	Secondary completed	Married	Two-parent family	Yes	Abusers home	Intimate partner	Yes
2019	No	Kasa-Vubu	Urban	15	No formal education	Single	Two-parent family	No	Abusers home	House neighbor	No
2019	No	Barumbu	Urban	16	Secondary completed	Single	Two-parent family	No	Other	Family member	Yes
2019	No	Lingwala	Urban	15	Secondary completed	Single	Other	No	Abusers home	Acquaintance	No
2019	Yes	Limete	Urban	17	Secondary completed	Single	Two-parent family	Yes	Abusers home	Acquaintance	No
2019	No	Kinshasa	Urban	12	Secondary completed	Single	Other	No	Abusers home	Intimate partner	Yes
2020	No	Kintambo	Urban	16	Secondary completed	Single	Other	No	Other	Stranger	No
2020	Yes	Kalamu	Urban	14	Primary completed	Single	Single-parent family	Yes	Other	Acquaintance	No
2020	Yes	Ngaba	Urban	15	Primary completed	Single	Single-parent family	Yes	Other	Family member	No
2020	Yes	Kalamu	Urban	14	Primary completed	Single	Single-parent family	No	Other	House neighbor	No
2020	No	Masina	Rural	16	Secondary completed	Single	Two-parent family	No	Other	Stranger	No
2020	Yes	Ngaba	Urban	16	Primary completed	Single	Two-parent family	No	Other	Acquaintance	No
2020	No	Matete	Urban	16	Primary completed	Single	Other	No	Abusers home	House neighbor	No
2020	No	Lingwala	Urban	16	Secondary completed	Single	Single-parent family	No	Other	House neighbor	No
2020	No	Limete	Urban	14	Secondary completed	Single	Single-parent family	Yes	Abusers home	Acquaintance	No
2020	No	Kinshasa	Urban	13	Primary completed	Single	Other	Yes	Abusers home	Acquaintance	No
2020	No	Lingwala	Urban	23	Primary completed	Single	Single-parent family	Yes	Other	Acquaintance	No
2020	No	Kinshasa	Urban	22	Secondary completed	Single	Single-parent family	Yes	Abusers home	Acquaintance	No
2020	Yes	Maluku	Rural	24	Secondary completed	Single	Single-parent family	No	Abusers home	House neighbor	No
2020	Yes	Maluku	Rural	21	Secondary completed	Single	Single-parent family	Yes	Other	Acquaintance	No
2020	No	Matete	Urban	22	Secondary completed	Single	Single-parent family	No	Abusers home	Acquaintance	No
2020	No	Lemba	Peri-urban	23	Secondary completed	Single	Other	No	Abusers home	Family member	No
2020	Yes	Lingwala	Urban	23	Secondary completed	Single	Single-parent family	Yes	Abusers home	Acquaintance	No
2020	Yes	Limete	Urban	24	Secondary completed	Single	Two-parent family	Yes	Abusers home	Family member	No
2020	No	Limete	Urban	24	Primary completed	Single	Other	No	Abusers home	House neighbor	No
2020	No	Kasa-Vubu	Urban	24	Primary completed	Single	Other	No	Abusers home	Intimate partner	No
2020	No	kinshasa	Urban	22	Secondary completed	Single	Two-parent family	No	Abusers home	Intimate partner	No
2020	No	Mont-Ngafula	Rural	18	Secondary completed	Single	Two-parent family	No	Abusers home	Intimate partner	No
2020	Yes	Kinshasa	Urban	20	Secondary completed	Single	Two-parent family	No	Abusers home	Intimate partner	No
2020	No	Kinshasa	Urban	18	Secondary completed	Single	Single-parent family	No	Abusers home	Intimate partner	No
2020	Yes	Kinshasa	Urban	24	Secondary completed	Single	Single-parent family	No	Abusers home	Intimate partner	No
2020	Yes	Kimbanseke	Rural	24	Secondary completed	Single	Two-parent family	No	Abusers home	Intimate partner	No
2020	Yes	Lingwala	Urban	22	Primary completed	Single	Single-parent family	No	Other	House neighbor	No
2020	No	Limete	Urban	18	Secondary completed	Single	Single-parent family	No	Other	Acquaintance	No
2020	No	Lingwala	Urban	18	Primary completed	Single	Single-parent family	No	Other	Acquaintance	No
2020	Yes	Lingwala	Urban	21	Secondary completed	Single	Single-parent family	No	Abusers home	Intimate partner	No
2020	No	Kinshasa	Urban	22	Secondary completed	Single	Single-parent family	No	Other	Acquaintance	No
2020	Yes	Limete	Urban	23	Secondary completed	Single	Single-parent family	Yes	Abusers home	Stranger	No
2020	No	Kinshasa	Urban	19	Secondary completed	Single	Single-parent family	No	Abusers home	House neighbor	No
2020	Yes	Barumbu	Urban	18	Secondary completed	Single	Single-parent family	No	Abusers home	Family member	No
2020	Yes	Bandalungwa	Urban	18	Secondary completed	Single	Two-parent family	No	Abusers home	Acquaintance	No
2020	Yes	Matete	Urban	19	Secondary completed	Single	Other	No	Abusers home	Acquaintance	No
2020	No	Lingwala	Urban	18	Secondary completed	Single	Single-parent family	No	Abusers home	Intimate partner	No
2020	No	Kinshasa	Urban	23	Primary completed	Single	Other	No	Abusers home	Acquaintance	No
2020	Yes	Selembao	Peri-urban	22	Primary completed	Single	Other	Yes	Abusers home	Acquaintance	No
2020	Yes	Nsele	Rural	24	Secondary completed	Single	Other	No	Other	House neighbor	No
